# Supplementary material for: Deciphering the Endophytic and Rhizospheric Microbial Communities of a Metallophyte Commelina communis in Different Cu-Polluted Soils
Source: Microorganisms. 2021 Aug 9;9(8):1689. doi: 10.3390/microorganisms9081689 (PMC8399850; doi:10.3390/microorganisms9081689)
Supplement: Supplementary file 1 [file microorganisms-09-01689-s001.zip]

Archive with 1 entries (1 files):
- microorganisms-1318606-supplementary.pdf
